# Supplementary material for: A Novel Combined Scientific and Artistic Approach for the Advanced Characterization of Interactomes: The Akirin/Subolesin Model
Source: Vaccines (Basel). 2020 Feb 8;8(1):77. doi: 10.3390/vaccines8010077 (PMC7157757; doi:10.3390/vaccines8010077)
Supplement: Supplementary file 1 [file vaccines-08-00077-s001.zip]

Archive with 5 entries (4 files):
- Supplementary Data S1.xlsx
- __MACOSX/
- __MACOSX/._Supplementary Data S1.xlsx
- Supplementary Materials.pdf
- __MACOSX/._Supplementary Materials.pdf
